# Supplementary material for: First Evaluation of Temporal and Spatial Fractionation in Proton Minibeam Radiation Therapy of Glioma-Bearing Rats
Source: Cancers (Basel). 2021 Sep 28;13(19):4865. doi: 10.3390/cancers13194865 (PMC8507607; doi:10.3390/cancers13194865)
Supplement: Supplementary file 1 [file cancers-13-04865-s001.zip]

Archive with 1 entries (1 files):
- cancers-1386757-supplementary.pdf
